# Supplementary material for: Curved narratives: cultural representation of spinal deformity in children’s animated films and its psychosocial implications
Source: Spine Deform. 2025 Aug 6;13(6):2011–20. doi: 10.1007/s43390-025-01156-2 (PMC12634721; doi:10.1007/s43390-025-01156-2)
Supplement: Supplementary file 1 — Supplementary file1 (XLSX 16 KB) [file 43390_2025_1156_MOESM1_ESM.xlsx]

## Sheet: Appendix 1
Movie title	Character name	Primary? Secondary? Peripheral?	verbal?	human?	Male? Female? Unclear?	scary? Frightening?	Clumsy? Accident prone? Slow-moving?	does the character have any otherphysical deformities or health problems?	intelligent? Stupid? Neither?	hero(morally upstanding)?villain (evil or morally corrupt)? Neither?	leader? Follower(who doesn’t think for oneself, blindly follows orders)? Neither?	portrayed as frail or less capable than other characters?	Is the character atheltic?	Type of deformity
mulan	Grandmother Fa	Peripheral	yes	yes	female	no	yes	no	inteligent	hero	neither	no	no	kyphosis
atlantis: the lost empire	Wilhelmina Bertha Packard	Secondary	yes	yes	female	no	yes	no	intelligent	hero	neither	no	no	kyphosis
atlantis: the lost empire	Gaetan "Mole" Moliere	Secondary	yes	yes	male	yes	yes	yes, has exagerated features like a large nose	intelligent	hero	follower	no	yes	Kyphoscoliosis
beauty and the beast	enchanted sorceress	secondary	no	yes	female	yes	no	yes, her facial features are harsh, crooked tooth and uneven eyes	intelligent	villain	neither	no	no	kyphosis
beauty and the beast	the Beast	primary	yes	no	male	yes	yes	no	neither	hero	Leader	no	yes	kyphosis
pocahontas	cranky moose	peripheral	no	no	male	no	yes	no	neither	neither	neither	no	yes	kyphosis
brother bear	elderly bear	peripheral	yes	no	female	no	yes	no	inteligent	neither	neither	yes	no	kyphosis
aladdin	Jafar in disguise/ Old Beggar or Prisoner	Secondary	yes	yes	male	yes	yes	yes, facial features are harsh, crooked tooth	inteligent	villain	Leader	no	no	kyphosis
chicken little	Foxy Loxy's sidekick (lizard)	peripheral	no	no	male	no	yes	no	stupid	neither	follower	yes	no	kyphosis
chicken little	runt of the litter	secondary	yes	no	male	no	yes	yes, overweight	stupid	hero	follower	yes	no	Kyphoscoliosis
home on the range	Abner	peripheral	yes	yes	male	no	yes	no	stupid	neither	follower	yes	no	kyphosis
the emperor's new groove	Rudy	peripheral	yes	yes	male	no	yes	no	intelligent	neither	follower	yes	no	kyphosis
fantasia2000	Joe	primary	no	yes	male	no	yes	no	neither	neither	neither	yes	no	kyphosis
fantasia2000	Unnamed Wealthy Socialite from the "Rhapsody in Blue"	primary	no	yes	female	no	yes	no	neither	neither	neither	no	no	Lordosis
fantasia2000	duke	primary	no	yes	male	no	yes	no	intelligent	neither	neither	yes	no	kyphosis
the nightmare before christmas	Dr. Finkelstein	secondary	yes	no	male	yes	yes	yes, relies on a wheelchair, has a hinged skull hat opens like a lid	intelligent	neither	neither	yes	no	kyphosis
the nightmare before christmas	Igor	peripheral	no	no	male	yes	yes	yes, exaggerated facial features	neither	neither	follower	yes	no	Kyphoscoliosis
Hunchback of Notre Dame	Quasimo+B19do	primary	yes	yes	male	yes	no	yes, facial assymetry	neither	hero	Follower	yes	yes	Kyphoscoliosis
hercules	old Theban citizen	peripheral	yes	yes	male	no	yes	no	neither	neither	follower	yes	no	kyphosis
treasure planet	Billy Bones	peripheral	yes	no	male	yes	yes	yes, heavily scarred and aged appearance, cybernetic arm	neither	neither	neither	yes	no	Kyphoscoliosis
treasure planet	Hands	peripheral	yes	no	male	yes	no	yes, mechanical implants	neither	villain	follower	no	yes	kyphosis
treasure planet	Scroop	secondary	yes	no	male	yes	no	yes, crab claws, multiple limbs, glowing eyes	intelligent	villain	neither	no	yes	kyphosis
Meet the Robinsons	Uncle Fritz	Peripheral	yes	yes	male	no	no	no	neither	neither	follower	yes	no	kyphosis
Tangled	Shorty	Secondary	yes	yes	male	no	yes	no	Neither	Neither	Follower	yes	No	Kyphosis
Winnie The Pooh	Gopher	secondary	yes	no	male	no	no	no	inteligent	neither	follower	no	no	kyphosis
Wreck it Ralph	Ralph	Primary	Yes	Yes	Male	no	yes	No	Neither	hero	Leader	no	yes	Kyphosis
Frozen	Marhmallow	Secondary	no	no	Male	yes	No	no	Neither	Neither	Follower	no	no	Kyphosis
Frozen	Sven	Secondary	no	no	Male	no	Yes	No	Neither	Neither	Follower	no	yes	Kyphosis
Big Hero 6	Desk Agent	Peripheral	yes	yes	male	no	no	no	inteligent	neither	follower	no	no	kyphosis
Zootopia	Priscilla	Peripheral	yes	no	female	no	yes	no	neither	neither	neither	no	no	kyphosis
Moana	Gramma Tala	Secondary	yes	yes	female	no	no	no	Inteligent	hero	Leader	no	no	Scoliosis
Ralph Breaks the Internet	Double Dan	Secondary	yes	no	male	yes	yes	no	Neither	Neither	follower	yes	no	Kyphosis
Strange World	Jaeger Clade	secondary	yes	yes	male	no	no	no	neither	neither	leader	no	yes	kyphosis
Wish	Sabino	Secondary	Yes	Yes	Male	no	No	No	Neither	hero	Neither	no	no	Kyphosis
A Bug's life	Hopper	Priamary	Yes	no	Male	yes	No	No	Inteligent	Villain	Leader	no	yes	Kyphosis
Monsters inc	Roz	Secondary	Yes	no	Female	no	yes	No	Inteligent	Neither	Leader	no	no	Kyphosis
Toy Story 2	Al McWhiggin	secondary	yes	yes	male	no	yes	no	neither	villain	neither	no	no	kyphosis
The Incredibles	Mrs. Hogenson	Peripheral	Yes	yes	female	no	no	no	neither	neither	neither	yes	no	kyphosis
Ratatouille	Mabel	Peripheral	no	yes	female	yes	no	no	neither	villain	neither	yes	no	kyphosis
Ratatouille	Anton Ego	Secondary	yes	yes	Male	yes	no	no	neither	villain	neither	no	no	kyphosis
Up	Carl Fredricksen	Primary	yes	yes	male	No	yes	No	Neither	hero	Leader	yes	no	kyphosis
Toy Story 3	Daycare Janitor	Peripheral	yes	yes	Male	no	no	no	neither	neither	neither	no	no	kyphosis
Brave	The witch	peripheral	yes	yes	female	no	yes	no	neither	neither	neither	no	no	Kyphoscoliosis
Monsters University	Randall Boggs	Primary	yes	No	male	yes	No	No	inteligent	villain	follower	no	yes	kyphoscoliosis
Inside out	Fear	Secondary	yes	No	male	no	yes	No	inteligent	Neither	follower	yes	no	Kyphoscoliosis
Coco	Mama coco	Primary	yes	yes	female	No	yes	yes, memory loss	inteligent	hero	Neither	yes	no	kyphosis
coco	abuelita elena rivera	Primary	yes	yes	female	No	No	No	inteligent	hero	Leader	no	no	kyphosis
Incredibles 2	reflux	Secondary	yes	No	male	No	No	No	inteligent	hero	Neither	no	no	kyphosis
